# Supplementary material for: High-Resolution Denitrification Kinetics in Pasture Soils Link N2O Emissions to pH, and Denitrification to C Mineralization
Source: PLoS One. 2016 Mar 18;11(3):e0151713. doi: 10.1371/journal.pone.0151713 (PMC4798686; doi:10.1371/journal.pone.0151713)
Supplement: S1 Table — (XLSX) [file pone.0151713.s003.xlsx]

## Sheet: soils
S1 Table. Physical and chemical characteristics of soil samples
Soil	Country	Latitude/Longitude	Region	Soil type	Soil classification	Lowland/hill country	Drainage class	Total C%	Total N%	C:N ratio	Soil Density (g/cm3)	Soil Porosity (%)	Management/farming practice
Horotiu	NZ	37o46'22''S , 175o21'13''E	Waikato	Silt loam	Typic Orthic Allophanic soil	Lowland	Freely	10.9	1.145	9.51965	0.83	68.3	Intensively grazed flatland dairy pasture
Johnstown	IR	52°17'N, 6°30'W	Wexford	Gleysol	Luvic Gleysol	Lowland	Imperfectly	2.46	0.2053	11.9825	1.18	52	Moderately intensively grazed flatland dairy pasture
Lismore	NZ	43°47'S, 171°46'E	Canterbury	Stony soil	Pallic Orthic Brown	Lowland	Freely	4.1	0.43	9.53488	1.15	52	Intensively grazed flatland pasture
Manawatu	NZ	43°7'S, 176°13'E	Manawatu	Fine sandy loam	Pallic Orthic Brown	Hill country	Freely	3.01	0.2903	10.3686	0.95	66.4646
Mayfield	NZ	43°48'S, 171°46'E	Canterbury	Silt loam	Typic Argillic Pallic Soils	Lowland	Imperfectly	4.88	0.47	10.383			Moderately intensively grazed flatland sheep pasture
Moorepark	IR	52°10'N, 8°15'W	Cork	Sandy loam brown earth	Haplic Cambisol	Lowland	Freely	2.66	0.2722	9.77223	1.19	54	Moderately intensively grazed flatland dairy pasture
Otokia	NZ	45o51'47''S,170°23'3''E	Otago	Silt loam	Fragic Perch-gley Pallic soil	Lowland	Poorly	3.63	0.3206	11.3225	1.1	67.5	Moderately intensively grazed flatland sheep pasture
Solohead	IR	52°51'N, 8° 21'W	Tipperary	Gley	Haplic Stagnosol	Lowland	Poorly	6.08	0.6225	9.76707	1.09	57.2	Moderately intensively grazed flatland dairy pasture
Te Kowhai	NZ	37°46'27''S, 175o21'5'' E	Waikato	Silt loam	Typic Ochraqualf	Lowland	Poorly	7.71	0.7644	10.0863	1.04	64.2	Intensively grazed flatland dairy pasture
Templeton	NZ	43°37'S, 172°25'E	Canterbury	Silt loam	Immature Pallic Soil	Lowland	Imperfectly	1.66	0.1266	13.1122	1.26	48.062	Intensively grazed flatland pasture
Tokomairiro	NZ	46°18'S, 169°44'E	Otago	Deep silt loam	Fragic Perch-gley Pallic soil	Lowland	Imperfectly	4.32	0.41	10.5366	0.93	65	Moderately intensively grazed flatland dairy pasture
Warepa	NZ	45°51'22''S, 170°23'44''E	Otago	Silt loam	Mottled Fragic Pallic soil	Hill country	Poorly	2.63	0.167	15.7485	0.91		Moderately intensively grazed rolling sheep pasture
Wingatui	NZ	45o51'46'' S, 170o23'6'' E	Otago	Silt loam	Weathered Fluvial Recent soil	Lowland	Freely	4.2	0.4723	8.89265	1.13	69	Moderately intensively grazed flatland sheep pasture
